# Supplementary material for: Ruthenium(II) Complex-Based Tetradentate Schiff Bases: Synthesis, Spectroscopic, Antioxidant, and Antibacterial Investigations
Source: Int J Mol Sci. 2024 Jul 18;25(14):7879. doi: 10.3390/ijms25147879 (PMC11277530; doi:10.3390/ijms25147879)
Supplement: Supplementary file 1 [file ijms-25-07879-s001.zip]

Archive with 1 entries (1 files):
- ijms-3063650-supplementary.pdf
